# Supplementary material for: IRAP-dependent endosomal T cell receptor signalling is essential for T cell responses
Source: Nat Commun. 2020 Jun 2;11:2779. doi: 10.1038/s41467-020-16471-7 (PMC7265453; doi:10.1038/s41467-020-16471-7)
Supplement: Supplementary file 8 — Source Data [file 41467_2020_16471_MOESM8_ESM.xlsx]

## Sheet: Figure 1c
Figure 1c
		EEA1	LAMP1	IRAP	Stx6
		9.28	14.441	44.877	61.717
		14.168	9.563	18.545	47.172
		7.587	25.068	47.747	64.698
		12.048	2.772	42.443	51.426
		8.442	29.428	15.474	29.765
		11.309	19.128	48.498	60.029
		5.046	9.789	46.7	46.441
		9.829	19.771	25.783	63.222
		5.903	3.634	16.546	67.576
		10.9	11.709	43.516	48.784
		8.779	6.192	49.573	49.714
		13.133		50.606	68.406
		5.84		27.461

## Sheet: Figure 1d
	Figure 1d	anti-IRAP
		anti-Lck
		anti-CD3z

## Sheet: Figure 1e
Figure 1e
		wt	IRAP ko
		33.526	20.765
		52.117	5.889
		38.1	8.391
		49.041	5.528
		24.151	19.972
		33.161	24.906
		47.533	5.596
		39.307	8.812
		51.322	5.736
		35.443	24.042

## Sheet: Figure 1f
Figure 1f
		wt	IRAP ko
		51.28	22.96
		29.702	15.519
		50.341	13.448
		47.99	30.035
		28.392	20.896
		50.257	15.057
		60.152	15.813
		28.871	23.259
		57.984	31.929
		33.701	31

## Sheet: Figure 1g
Figure 1g
		wt	IRAP ko
		12.3	16.6
		10.9	23.5
		13.9	24.2
		14.2	22
		18.2	22.8
		13.7	18.7

## Sheet: Figure 1i
Figure 1i
		shNT	shDnM2
		4.9	11.9
		3.9	15.18
		5.1	12.06

## Sheet: Figure 1j
Figure 1j
		wt	IRAP ko
		1.834	2.872
		1.235	1.58
		2.003	2.833
		1.933	3.492
		1.713	2.279
		1.265	1.76

## Sheet: Figure 1k
Figure 1k
		shNT	shAP2μ
		4.9	14.46
		5.1	8.55

## Sheet: Figure 2a
Figure 2a	anti-pCD3z
	anti-pLck
	anti-pLAT
	anti-pZAP70
	anti-pPLCg
	anti-actin
			pCD3z	time (min)	wt			IRAPko
				0	0.329	0.25	0.257	0.247	0.11	0.181
				1.5	0.348	0.56	0.532	0.273	0.11	0.18
				5	0.621	0.42	0.294	0.267	0.19	0.076
				15	0.437	0.11	0.133	0.196	0.16	0.276
			pLAT	time (min)	wt			IRAPko
				0	0.024	0.055	0.062	0.025	0.022	0.015
				1.5	0.018	0.046	0.058	0.011	0.022	0.011
				5	0.061	0.03	0.039	0.014	0.019	0.015
				15	0.039	0.004	0.043	0.007	0.008	0.027
			pPLCg	time (min)	wt				IRAPko
				0	0.015	0.009	0.009	0.009	0.01	0	0.008	0.019
				1.5	0.018	0.023	0.027	0.033	0.017	0.001	0.015	0.012
				5	0.018	0.018	0.019	0.03	0.008	0.008	0.003	0.016
				15	0.009	0.004	0.024	0.018	0.007	0.006	0.007	0.021
			pLck	time (min)	wt			IRAPko
				0	0.464	2.051	1.168	0.704	1.443	0.602
				1.5	0.688	1.615	1.108	0.697	0.789	0.544
				5	1.806	1.516	1.562	0.75	0.974	0.332
				15	1.218	0.372	0.945	0.504	0.657	0.805
			pZAP70	time (min)	wt		IRAPko
				0	0.314	0.281	0.169	0.42
				1.5	1.718	0.987	0.135	0.408
				5	1.187	0.87	0.508	0.212
				15	0.215	0.462	0.326	0.267

## Sheet: Figure 2b
Figure 2b
		ng/ml	wt			IRAP ko
		0	7.54469	3.08277	3.32615	0	0	0.973506
		0.01	7.54469	19.5513	12.9801	9.32945	5.92218	6.3278
		0.1	270.327	241.2	238.827	59.51	60.5993	59.2586
		1	803.39	750.311	801.58	157.541	181.366	149.865
		10	696.729	702.156	633.244	148.258	167.925	158.702
		100	549.747	577.521	457.319	130.138	133.352	118.086

[truncated: 41 more sheets: Figure 2c, Figure 2d, Figure 3b, Figure 3d, Figure 3e, Figure 3f, Figure 4a, Figure 4c, Figure 4e, Figure 4f, Figure 5a, Figure 5b, Figure 6a, Figure 6b, Figure 6c, Figure 6d, Figure 6e, Figure 7a, Figure 7b, Figure 7c …]
